# Supplementary material for: Stretched Radial Trajectory Design for Efficient MRI with Enhanced K-Space Coverage and Image Resolution
Source: Bioengineering (Basel). 2025 Oct 24;12(11):1152. doi: 10.3390/bioengineering12111152 (PMC12649564; doi:10.3390/bioengineering12111152)
Supplement: Supplementary file 1 [file bioengineering-12-01152-s001.zip]

Archive with 1 entries (1 files):
- bioengineering-3917341-supplementary.pdf
